# Supplementary material for: Responsive Quaternized PDMAEMA Copolymers with Antimicrobial Action
Source: Polymers (Basel). 2021 Sep 9;13(18):3051. doi: 10.3390/polym13183051 (PMC8472408; doi:10.3390/polym13183051)
Supplement: Supplementary file 1 [file polymers-13-03051-s001.zip]

Archive with 1 entries (1 files):
- polymers-1371258 revised Supporting information (1).pdf
